# Supplementary material for: Hafnium Oxide Nanostructured Thin Films: Electrophoretic Deposition Process and DUV Photolithography Patterning
Source: Nanomaterials (Basel). 2022 Jul 7;12(14):2334. doi: 10.3390/nano12142334 (PMC9320788; doi:10.3390/nano12142334)
Supplement: Supplementary file 1 [file nanomaterials-12-02334-s001.zip]

Archive with 1 entries (1 files):
- nanomaterials-1764617-supplementary.pdf
